# Supplementary material for: Crystal Structure of the PIM2 Kinase in Complex with an Organoruthenium Inhibitor
Source: PLoS One. 2009 Oct 20;4(10):e7112. doi: 10.1371/journal.pone.0007112 (PMC2743286; doi:10.1371/journal.pone.0007112)
Supplement: Datapack S1 — Standalone iSee datapack - contains the enhanced version of this article for use offline. This file can be opened using free software available for download at http://www.molsoft.com/icm_browser.html. (ICB) [file pone.0007112.s001.icb]

Archive with 1 entries (1 files):
- pone.0007112.icb
